# Supplementary material for: A Novel Lymphangiogenesis-Related Gene Signature can Predict Prognosis and Immunosuppressive Microenvironment in Patients with Clear Cell Renal Cell Carcinoma
Source: Int J Med Sci. 2023 Apr 24;20(6):754–70. doi: 10.7150/ijms.81078 (PMC10198139; doi:10.7150/ijms.81078)
Supplement: Supplementary file 2 — Supplementary table s1. [file ijmsv20p0754s2.xlsx]

## Sheet: TCGA dataset
patients_ID	age_at_initial_pathologic_diagnosis.x	gender.x	stage_event.tnm_pathologic_T	stage_event.tnm_pathologic_N	stage_event.tnm_pathologic_M	stage_event.pathologic_stage	neoplasm_histologic_grade	OS.status	OS.time.day	DSS	DSS.time
TCGA-3Z-A93Z-01	69	MALE	T1a	N0	M0	Stage I	G2	0	385	0	385
TCGA-6D-AA2E-01	68	FEMALE	T1b	NX	MX	Stage I	G2	0	362	0	362
TCGA-A3-3306-01	67	MALE	T1b	N0	M0	Stage I	G3	0	1120	0	1120
TCGA-A3-3307-01	66	MALE	T3b	N0	M0	Stage III	G3	0	1436	0	1436
TCGA-A3-3308-01	77	FEMALE	T3b	N0	M0	Stage III	G2	0	16	0	16
TCGA-A3-3311-01	57	MALE	T1	NX	M0	Stage I	G2	1	1191	0	1191
TCGA-A3-3313-01	59	MALE	T1b	N0	M0	Stage I	G3	1	735	0	735
TCGA-A3-3316-01	57	MALE	T2	NX	M0	Stage II	G3	0	1493	0	1493
TCGA-A3-3317-01	67	MALE	T2	N0	M0	Stage II	G2	0	1491	0	1491
TCGA-A3-3319-01	70	MALE	T1b	NX	M0	Stage I	G2	0	1130	0	1130
TCGA-A3-3320-01	52	FEMALE	T1b	NX	M0	Stage I	G1	0	1508	0	1508
TCGA-A3-3322-01	51	MALE	T1a	NX	M0	Stage I	G2	0	1478	0	1478
TCGA-A3-3323-01	53	MALE	T1b	NX	M0	Stage I	G1	0	1106	0	1106
TCGA-A3-3324-01	51	MALE	T1b	NX	M0	Stage I	G3	0	1186	0	1186
TCGA-A3-3325-01	52	MALE	T1a	NX	M0	Stage I	G2	1	1170	0	1170
TCGA-A3-3326-01	47	MALE	T1a	NX	M0	Stage I	G1	0	1137	0	1137
TCGA-A3-3328-01	79	MALE	T1b	N0	M0	Stage I	G2	0	1385	0	1385
TCGA-A3-3329-01	75	MALE	T1b	N0	M0	Stage I	G2	0	1624	0	1624
TCGA-A3-3331-01	86	FEMALE	T1	N0	M0	Stage I	G2	0	1485	0	1485
TCGA-A3-3335-01	41	MALE	T2a	N0	M0	Stage II	G4	0	1886	0	1886
TCGA-A3-3343-01	79	MALE	T2	N0	M0	Stage II	G3	0	945	0	945
TCGA-A3-3346-01	68	MALE	T1b	NX	M0	Stage I	G3	1	137	1	137
TCGA-A3-3347-01	76	FEMALE	T1b	N1	M0	Stage III	G2	1	1610	1	1610
TCGA-A3-3349-01	34	FEMALE	T1b	N0	M0	Stage I	G2	0	1385	0	1385
TCGA-A3-3351-01	42	MALE	T2a	N0	M0	Stage II	G2	0	910	0	910
TCGA-A3-3352-01	74	MALE	T3a	N0	M0	Stage III	G3	1	561	0	561
TCGA-A3-3357-01	62	MALE	T2	N0	M0	Stage II	G3	0	2688	0	2688
TCGA-A3-3358-01	57	FEMALE	T1a	N0	M0	Stage I	G2	0	1307	0	1307
TCGA-A3-3359-01	82	FEMALE	T1a	N0	M0	Stage I	G2	0	2504	0	2504
TCGA-A3-3362-01	60	FEMALE	T1a	N0	M0	Stage I	G2	0	1559	0	1559
TCGA-A3-3363-01	50	MALE	T2	N0	M0	Stage II	G2	0	319	0	319
TCGA-A3-3365-01	46	MALE	T1a	NX	M0	Stage I	G2	0	873	0	873
TCGA-A3-3367-01	72	MALE	T1b	N0	M0	Stage I	G3	0	2270	0	2270
TCGA-A3-3370-01	48	FEMALE	T1b	N0	M0	Stage I	G2	0	2274	0	2274
TCGA-A3-3372-01	64	MALE	T3	NX	M0	Stage III	G2	0	735	0	735
TCGA-A3-3373-01	54	FEMALE	T1b	N0	M0	Stage I	G3	0	1621	0	1621
TCGA-A3-3374-01	51	FEMALE	T1b	N0	M0	Stage I	G2	0	1314	0	1314
TCGA-A3-3376-01	51	MALE	T1a	N0	M0	Stage I	G2	1	1696	0	1696
TCGA-A3-3378-01	60	MALE	T1	N0	M0	Stage I	G3	0	630	0	630
TCGA-A3-3380-01	54	MALE	T1	N0	M0	Stage I	G2	0	567	0	567
TCGA-A3-3382-01	69	MALE	T1b	NX	M0	Stage I	G3	0	574	0	574
TCGA-A3-3383-01	52	MALE	T1	NX	M0	Stage I	G2	0	861	0	861
TCGA-A3-3385-01	46	FEMALE	T1a	N0	M0	Stage I	G2	0	1993	0	1993
TCGA-A3-3387-01	49	MALE	T1a	N0	M0	Stage I	G2	0	617	0	617
TCGA-A3-A6NI-01	47	MALE	T1a	NX	MX	Stage I	G3	0	1018	0	1018
TCGA-A3-A6NJ-01	57	FEMALE	T1a	NX	MX	Stage I	G1	0	468	0	468
TCGA-A3-A6NL-01	49	FEMALE	T1b	NX	MX	Stage I	G2	0	689	0	689
TCGA-A3-A6NN-01	78	MALE	T1a	NX	MX	Stage I	G2	0	3	0	3
TCGA-A3-A8CQ-01	59	FEMALE	T1a	NX	MX	Stage I	G2	0	3	0	3
TCGA-A3-A8OU-01	74	FEMALE	T1a	NX	MX	Stage I	G1	0	0	0	0
TCGA-A3-A8OV-01	75	MALE	T1a	NX	MX	Stage I	G2	0	340	0	340
TCGA-A3-A8OW-01	37	MALE	T3a	NX	MX	Stage III	G2	0	323	0	323
TCGA-A3-A8OX-01	65	FEMALE	T1a	NX	MX	Stage I	G3	0	0	0	0
TCGA-AK-3425-01	68	MALE	T1	N0	M0	Stage I	G2	0	3343	0	3343
TCGA-AK-3426-01	37	MALE	T3a	N1	M0	Stage III	G3	1	885	1	885
TCGA-AK-3427-01	65	MALE	T1a	N0	M0	Stage I	GX	0	3583	0	3583
TCGA-AK-3428-01	62	MALE	T3b	N0	M0	Stage III	G2	0	3728	0	3728
TCGA-AK-3429-01	54	FEMALE	T2	N0	M0	Stage II	G2	0	3328	0	3328
TCGA-AK-3431-01	62	FEMALE	T2	NX	M0	Stage II	G3	1	2241	0	2241
TCGA-AK-3433-01	48	FEMALE	T2	N0	M0	Stage II	GX	0	3409	0	3409
TCGA-AK-3434-01	72	MALE	T1b	NX	M0	Stage I	G2	0	2087	0	2087
TCGA-AK-3436-01	40	MALE	T2	N0	M1	Stage IV	G2	0	3331	0	3331
TCGA-AK-3440-01	58	MALE	T1a	NX	M0	Stage I	G3	0	2865	0	2865
TCGA-AK-3443-01	45	MALE	T2	N0	M0	Stage II	GX	0	1423	0	1423
TCGA-AK-3445-01	69	MALE	T3a	NX	M0	Stage III	G3	0	2392	0	2392
TCGA-AK-3447-01	83	MALE	T2	NX	M0	Stage II	G2	0	1217	0	1217
TCGA-AK-3450-01	85	FEMALE	T1a	N0	M0	Stage I	G2	0	1779	0	1779
TCGA-AK-3451-01	48	MALE	T2	N0	M0	Stage II	G3	0	2868	0	2868
TCGA-AK-3453-01	58	FEMALE	T2	NX	M0	Stage II	G2	0	2531	0	2531
TCGA-AK-3454-01	84	MALE	T1b	NX	M0	Stage I	G3	0	874	0	874
TCGA-AK-3455-01	71	FEMALE	T3b	NX	M0	Stage III	G3	1	683		683
TCGA-AK-3456-01	48	MALE	T2	N0	M0	Stage II	G3	0	1143	0	1143
TCGA-AK-3458-01	48	MALE	T1b	NX	M0	Stage I	G3	0	1168	0	1168
TCGA-AK-3460-01	58	MALE	T1a	NX	M0	Stage I	G2	0	2508	0	2508
TCGA-AK-3461-01	72	MALE	T1a	NX	M0	Stage I	G2	0	2217	0	2217
TCGA-AK-3465-01	71	FEMALE	T1b	NX	M0	Stage I	GX	0	369	0	369
TCGA-AS-3777-01	63	MALE	T1a	NX	M0	Stage I	Not Available	0	1238	0	1238
TCGA-AS-3778-01	35	MALE	T1a	NX	M0	Stage I	G1	0	43	0	43
TCGA-B0-4688-01	46	MALE	T4	N0	M1	Stage IV	G4	1	101	1	101
TCGA-B0-4690-01	65	MALE	T4	N0	M1	Stage IV	G3	1	43	1	43
TCGA-B0-4691-01	55	MALE	T2	N0	M1	Stage IV	G3	1	139	1	139
TCGA-B0-4693-01	72	FEMALE	T3a	N0	M0	Stage III	G4	1	77	0	77
TCGA-B0-4694-01	72	MALE	T3b	NX	M0	Stage III	G4	1	106	0	106
TCGA-B0-4696-01	58	MALE	T3a	N0	M0	Stage III	G3	1	866	1	866
TCGA-B0-4697-01	46	FEMALE	T3b	NX	M1	Stage IV	G4	1	578	1	578
TCGA-B0-4698-01	75	MALE	T4	NX	M0	Stage IV	G4	1	42	1	42
TCGA-B0-4699-01	74	MALE	T4	N0	M1	Stage IV	G4	1	110		110
TCGA-B0-4700-01	60	MALE	T4	NX	M1	Stage IV	G4	1	1980	1	1980
TCGA-B0-4701-01	66	FEMALE	T3a	N0	M1	Stage IV	G3	1	238	1	238
TCGA-B0-4703-01	51	MALE	T3a	N0	M1	Stage IV	G4	1	182	1	182
TCGA-B0-4706-01	61	MALE	T3a	NX	M0	Stage III	G4	1	65	0	65
TCGA-B0-4707-01	63	MALE	T3a	NX	M0	Stage III	G4	1	600	1	600
TCGA-B0-4710-01	75	FEMALE	T3a	N0	M0	Stage III	G3	0	1755	0	1755
TCGA-B0-4712-01	76	MALE	T3a	NX	M1	Stage IV	G3	1	1337	1	1337
TCGA-B0-4713-01	76	FEMALE	T3b	NX	M0	Stage III	G2	1	202	1	202
TCGA-B0-4714-01	81	MALE	T3b	NX	M1	Stage IV	G3	1	99	1	99
TCGA-B0-4718-01	57	MALE	T3a	NX	M0	Stage III	G2	0	1778	0	1778
TCGA-B0-4810-01	47	MALE	T3a	N1	M0	Stage III	G3	1	478	1	478
TCGA-B0-4811-01	48	MALE	T3a	N0	M0	Stage III	G3	1	1417	1	1417
TCGA-B0-4813-01	68	MALE	T3b	NX	M0	Stage III	G3	1	18	0	18
TCGA-B0-4814-01	58	MALE	T4	N0	M1	Stage IV	G3	1	168	1	168
TCGA-B0-4815-01	65	MALE	T3a	NX	M0	Stage III	G4	1	1588	1	1588
TCGA-B0-4816-01	49	MALE	T2	N0	M0	Stage II	G3	1	1371	1	1371
TCGA-B0-4817-01	81	MALE	T3c	N0	M0	Stage III	G3	1	1019	0	1019
TCGA-B0-4818-01	68	FEMALE	T2	NX	M0	Stage II	G3	1	510	1	510
TCGA-B0-4819-01	60	FEMALE	T3b	NX	M1	Stage IV	G4	1	183	0	183
TCGA-B0-4821-01	68	FEMALE	T3b	N0	M0	Stage III	G3	1	1230	1	1230
TCGA-B0-4822-01	78	MALE	T2	NX	M0	Stage II	G4	1	1111	1	1111
TCGA-B0-4823-01	88	MALE	T1a	N0	M0	Stage I	G2	1	454	0	454
TCGA-B0-4824-01	49	FEMALE	T1a	N0	M0	Stage I	G3	1	1657	0	1657
TCGA-B0-4827-01	77	FEMALE	T3b	N0	M0	Stage III	G4	1	885	1	885
TCGA-B0-4828-01	79	MALE	T2	NX	M1	Stage IV	G3	1	307	1	307
TCGA-B0-4833-01	82	FEMALE	T1b	N0	M0	Stage I	G2	1	2386	1	2386
TCGA-B0-4834-01	49	MALE	T1a	N0	M0	Stage I	G3	1	2090	0	2090
TCGA-B0-4836-01	61	MALE	T3b	NX	M1	Stage IV	G3	1	1238	1	1238
TCGA-B0-4837-01	63	MALE	T1b	N0	M0	Stage I	G3	1	1378	1	1378
TCGA-B0-4838-01	69	FEMALE	T1b	N0	M0	Stage I	G3	1	834	0	834
TCGA-B0-4839-01	80	FEMALE	T1b	N0	M0	Stage I	G2	1	1639	0	1639
TCGA-B0-4841-01	63	MALE	T2	NX	M1	Stage IV	G3	1	204	1	204
TCGA-B0-4842-01	73	FEMALE	T3a	N0	M0	Stage III	G4	1	1724	1	1724
TCGA-B0-4843-01	57	MALE	T3a	N0	M0	Stage III	G3	1	320	1	320
TCGA-B0-4844-01	60	MALE	T3a	NX	M1	Stage IV	G3	1	313	1	313
TCGA-B0-4845-01	70	MALE	T3a	NX	M1	Stage IV	G2	1	1986	1	1986
TCGA-B0-4846-01	52	MALE	T3a	N0	M1	Stage IV	G2	1	1200	1	1200
TCGA-B0-4847-01	60	MALE	T3a	NX	M1	Stage IV	G3	1	793		793
TCGA-B0-4848-01	54	MALE	T3b	NX	M0	Stage III	G3	1	883	1	883
TCGA-B0-4849-01	51	MALE	T3a	NX	M0	Stage III	G3	1	69	1	69
TCGA-B0-4852-01	78	FEMALE	T2	N0	M0	Stage II	G2	1	1121	1	1121
TCGA-B0-4945-01	75	FEMALE	T1a	N0	M0	Stage I	G2	1	2145	0	2145
TCGA-B0-5075-01	77	FEMALE	T3a	N0	M0	Stage III	G2	1	637	0	637
TCGA-B0-5077-01	77	MALE	T1a	N0	M0	Stage I	G3	1	1317	0	1317
TCGA-B0-5080-01	63	MALE	T3a	N0	M1	Stage IV	G3	1	342	1	342
TCGA-B0-5081-01	79	FEMALE	T3b	N0	M0	Stage III	G2	1	362	1	362
TCGA-B0-5083-01	63	MALE	T1a	N0	M0	Stage I	G3	1	1045	1	1045
TCGA-B0-5084-01	33	MALE	T3a	N1	M1	Stage IV	G3	1	222	1	222
TCGA-B0-5085-01	76	FEMALE	T3a	N0	M0	Stage III	G3	1	770	0	770
TCGA-B0-5088-01	53	MALE	T1b	N0	M0	Stage I	G3	1	563	0	563
TCGA-B0-5092-01	53	FEMALE	T1a	N0	M1	Stage IV	G3	1	459	1	459
TCGA-B0-5094-01	62	MALE	T3b	N0	M1	Stage IV	G2	1	333	1	333
TCGA-B0-5095-01	81	MALE	T3a	N0	M0	Stage III	G3	1	245	0	245
TCGA-B0-5096-01	72	FEMALE	T3a	N1	M0	Stage III	GX	1	68	0	68
TCGA-B0-5097-01	59	FEMALE	T3b	N0	M0	Stage III	G2	0	665	0	665
TCGA-B0-5098-01	53	FEMALE	T1	NX	M0	Stage I	G3	1	1584		1584
TCGA-B0-5099-01	88	FEMALE	T3b	NX	M0	Stage III	G3	1	485		485
TCGA-B0-5100-01	72	MALE	T3a	NX	M0	Stage III	G3	1	1913	1	1913
TCGA-B0-5102-01	74	FEMALE	T1	NX	M0	Stage I	G3	1	2764		2764
TCGA-B0-5104-01	90	FEMALE	T1	N0	M0	Stage I	G2	1	2752	0	2752
TCGA-B0-5106-01	64	MALE	T1a	N0	M0	Stage I	G2	1	1598	0	1598
TCGA-B0-5107-01	65	FEMALE	T2	N0	M1	Stage IV	G4	1	927	1	927
TCGA-B0-5108-01	54	MALE	T3a	N0	M0	Stage III	G2	0	1782	0	1782
TCGA-B0-5109-01	69	MALE	T3b	N1	M0	Stage III	G4	1	587	1	587
TCGA-B0-5110-01	71	FEMALE	T1a	N0	M0	Stage I	G2	0	2009	0	2009
TCGA-B0-5113-01	69	FEMALE	T3a	N0	M0	Stage III	G2	0	1175	0	1175
TCGA-B0-5115-01	43	MALE	T2	N0	M1	Stage IV	G3	0	1604	0	1604
TCGA-B0-5116-01	52	MALE	T3b	N0	M0	Stage III	G3	0	1274	0	1274
TCGA-B0-5117-01	40	MALE	T1b	NX	M0	Stage I	G2	0	1608	0	1608
TCGA-B0-5119-01	61	FEMALE	T1b	N0	M0	Stage I	G2	0	1552	0	1552
TCGA-B0-5120-01	72	FEMALE	T1a	N0	M0	Stage I	G2	0	1169	0	1169
TCGA-B0-5121-01	56	MALE	T1b	N0	M0	Stage I	G2	0	1485	0	1485
TCGA-B0-5399-01	46	MALE	T1b	N0	M0	Stage I	G2	0	1411	0	1411
TCGA-B0-5400-01	59	FEMALE	T3b	N0	M0	Stage III	G4	0	1733	0	1733
TCGA-B0-5402-01	64	MALE	T4	NX	M0	Stage IV	G4	0	1290	0	1290
TCGA-B0-5690-01	53	FEMALE	T1b	NX	M0	Stage I	G1	0	3392	0	3392
TCGA-B0-5691-01	66	FEMALE	T1a	N0	M0	Stage I	G3	0	3431	0	3431
TCGA-B0-5692-01	66	FEMALE	T3b	N0	M0	Stage III	G3	0	3944	0	3944
TCGA-B0-5693-01	47	FEMALE	T1b	NX	M0	Stage I	G2	0	4074	0	4074
TCGA-B0-5694-01	71	MALE	T3a	N0	M0	Stage III	G3	1	480	1	480
TCGA-B0-5695-01	61	FEMALE	T1b	N0	M0	Stage I	G2	0	2150	0	2150
TCGA-B0-5696-01	69	MALE	T3a	N0	M0	Stage III	G4	0	2609	0	2609
TCGA-B0-5697-01	50	MALE	T1a	N0	M0	Stage I	G2	0	2630	0	2630
TCGA-B0-5698-01	77	MALE	T1b	N0	M0	Stage I	G3	0	3631	0	3631
TCGA-B0-5699-01	53	MALE	T1	N0	M0	Stage I	G2	0	3841	0	3841
TCGA-B0-5700-01	77	MALE	T1a	N0	M0	Stage I	G2	0	1790	0	1790
TCGA-B0-5701-01	65	MALE	T3b	N0	M0	Stage III	G4	0	2461	0	2461
TCGA-B0-5702-01	71	MALE	T1b	N0	M0	Stage I	G2	0	2172	0	2172
TCGA-B0-5703-01	73	MALE	T1b	N0	M0	Stage I	G3	0	2246	0	2246
TCGA-B0-5705-01	65	FEMALE	T1	N0	M0	Stage I	G2	0	4537	0	4537
TCGA-B0-5706-01	45	MALE	T2	N0	M0	Stage II	G2	0	3205	0	3205
TCGA-B0-5707-01	39	FEMALE	T1a	N0	M0	Stage I	G3	0	3744	0	3744
TCGA-B0-5709-01	62	FEMALE	T3a	NX	M0	Stage III	G3	0	3974	0	3974
TCGA-B0-5710-01	57	MALE	T1b	N0	M0	Stage I	G2	0	2430	0	2430
TCGA-B0-5711-01	50	MALE	T3b	NX	M0	Stage III	G3	0	3989	0	3989
TCGA-B0-5712-01	68	FEMALE	T2	N0	M1	Stage IV	G3	0	2722	0	2722
TCGA-B0-5713-01	75	FEMALE	T3b	N0	M0	Stage III	G3	0	2782	0	2782
TCGA-B0-5812-01	53	MALE	T1b	NX	M0	Stage I	G3	0	3834	0	3834
TCGA-B2-3923-01	59	MALE	T2	NX	M0	Stage II	G2	0	992	0	992
TCGA-B2-3924-01	73	MALE	T1b	NX	M0	Stage I	G2	0	1092	0	1092
TCGA-B2-4098-01	72	FEMALE	T1b	NX	M0	Stage I	G2	1	51	0	51
TCGA-B2-4099-01	83	MALE	T1a	NX	M0	Stage I	G3	0	972	0	972
TCGA-B2-4101-01	52	MALE	T2a	NX	M0	Stage II	G3	0	648	0	648
TCGA-B2-4102-01	61	MALE	T1b	NX	M0	Stage I	G2	0	952	0	952
TCGA-B2-5633-01	56	MALE	T1b	N0	M0	Stage I	G2	0	963	0	963
TCGA-B2-5635-01	74	MALE	T1a	NX	M0	Stage I	G2	0	755	0	755
TCGA-B2-5636-01	74	MALE	T1a	NX	M0	Stage I	G2	0	3205	0	755
TCGA-B2-5639-01	46	MALE	T3	NX	M1	Stage IV	G3	1	1003	1	1003
TCGA-B2-5641-01	79	MALE	T1a	N0	M0	Stage I	G3	0	656	0	656
TCGA-B2-A4SR-01	61	MALE	T2a	NX	M0	Stage II	Not Available	0	507	0	507
TCGA-B4-5377-01	68	FEMALE	T3	N0	M1	Stage IV	G3	0	365	0	365
TCGA-B4-5378-01	62	MALE	T1	N0	M0	Stage I	G2	0	175	0	175
TCGA-B4-5832-01	65	MALE	T3b	N0	M0	Stage III	G2	0	155	0	155
TCGA-B4-5834-01	59	MALE	T1	N0	M0	Stage I	G1	0	38	0	38
TCGA-B4-5835-01	64	FEMALE	T1	N0	M0	Stage I	G2	0	16	0	16
TCGA-B4-5836-01	61	FEMALE	T1b	N0	M0	Stage I	G2	0	141	0	141
TCGA-B4-5838-01	52	MALE	T3	N1	M0	Discrepancy	G2	0	166	0	166
TCGA-B4-5843-01	45	MALE	T1	N0	M0	Stage I	G2	0	11	0	11
TCGA-B4-5844-01	61	FEMALE	T2	N0	M0	Stage II	G1	0	7	0	7
TCGA-B8-4143-01	66	FEMALE	T3a	N0	M1	Stage IV	G3	1	709	1	709
TCGA-B8-4146-01	59	MALE	T2	NX	M0	Stage II	G2	0	511	0	992
TCGA-B8-4148-01	63	FEMALE	T1a	N0	M0	Stage I	G3	0	1520	0	1520
TCGA-B8-4151-01	51	FEMALE	T3a	N0	M0	Stage III	G2	0	1299	0	1299
TCGA-B8-4153-01	56	MALE	T1b	N0	M0	Stage I	G2	0	762	0	963
TCGA-B8-4154-01	73	FEMALE	T1a	N0	M0	Stage I	G2	0	1380	0	1380
TCGA-B8-4619-01	58	MALE	T1a	N0	M0	Stage I	G2	0	523	0	523
TCGA-B8-4620-01	70	FEMALE	T3a	N0	M0	Stage III	G2	0	777	0	777
TCGA-B8-4621-01	63	MALE	T1b	N0	M0	Stage I	G3	0	788	0	788
TCGA-B8-4622-01	57	MALE	T3a	N0	M1	Stage IV	G3	0	1525	0	1525
TCGA-B8-5158-01	56	MALE	T3a	N1	M0	Stage III	G4	0	1218	0	1218
TCGA-B8-5159-01	61	FEMALE	T1a	N0	M0	Stage I	G3	0	722	0	722
TCGA-B8-5162-01	62	MALE	T2a	NX	M0	Stage II	G2	0	36	0	36
TCGA-B8-5163-01	63	FEMALE	T3a	N0	M0	Stage III	G3	0	822	0	822
TCGA-B8-5164-01	65	MALE	T3a	N0	M0	Stage III	G3	0	26	0	26
TCGA-B8-5165-01	43	MALE	T1a	N0	M0	Stage I	G2	0	737	0	737
TCGA-B8-5545-01	42	MALE	T1a	N0	M0	Stage I	G2	0	1525	0	1525
TCGA-B8-5546-01	38	FEMALE	T1b	N0	M0	Stage I	G2	0	505	0	505
TCGA-B8-5549-01	53	MALE	T1b	N0	M0	Stage I	G3	0	194	0	194
TCGA-B8-5550-01	71	MALE	T3a	N0	M0	Stage III	G3	0	1476	0	1476
TCGA-B8-5551-01	65	FEMALE	T1b	N0	M0	Stage I	G3	0	16	0	16
TCGA-B8-5552-01	73	MALE	T1b	NX	M0	Stage I	G2	0	1046	0	1092
TCGA-B8-5553-01	67	FEMALE	T1b	N0	M0	Stage I	G2	0	435	0	435
TCGA-B8-A54D-01	69	MALE	T3a	NX	MX	Stage III	G2	0	830	0	830
TCGA-B8-A54E-01	62	FEMALE	T1b	NX	MX	Stage I	G3	0	909	0	909
TCGA-B8-A54F-01	49	FEMALE	T1a	NX	MX	Stage I	G2	0	519	0	519
TCGA-B8-A54G-01	50	MALE	T1a	NX	MX	Stage I	G3	0	53	0	53
TCGA-B8-A54H-01	69	FEMALE	T2a	N0	MX	Stage II	G3	0	256	0	256
TCGA-B8-A54I-01	48	MALE	T1b	NX	MX	Stage I	G3	0	150	0	150
TCGA-B8-A54J-01	60	MALE	T2a	NX	MX	Stage II	G2	0	528	0	528
TCGA-B8-A54K-01	61	MALE	T1a	NX	MX	Stage I	G1	0	469	0	469
TCGA-B8-A7U6-01	54	FEMALE	T1a	NX	Not Available	Stage I	G3	0	495	0	495
TCGA-B8-A8YJ-01	60	FEMALE	T1b	NX	Not Available	Stage I	G2	0	431	0	431
TCGA-BP-4158-01	69	MALE	T1b	N0	M0	Stage I	G2	0	3377	0	3377
TCGA-BP-4159-01	70	MALE	T1b	N0	M0	Stage I	G2	1	2601	1	2601
TCGA-BP-4160-01	67	MALE	T3a	N0	M0	Stage III	G2	0	2881	0	2881
TCGA-BP-4161-01	74	MALE	T1b	NX	M0	Stage I	G3	0	2746	0	2746
TCGA-BP-4162-01	65	FEMALE	T1b	N0	M0	Stage I	G2	0	3074	0	3074
TCGA-BP-4163-01	60	FEMALE	T3a	N0	M0	Stage III	G3	0	2839	0	2839
TCGA-BP-4164-01	51	FEMALE	T3a	NX	M0	Stage III	G2	1	992	0	992
TCGA-BP-4165-01	64	FEMALE	T1b	N0	M0	Stage I	G1	0	3037	0	3037
TCGA-BP-4166-01	69	MALE	T3a	N0	M0	Stage III	G3	0	13	0	13
TCGA-BP-4167-01	59	MALE	T3a	NX	M0	Stage III	G2	0	2718	0	2718
TCGA-BP-4169-01	76	FEMALE	T2	N0	M0	Stage II	G2	1	701	1	701
TCGA-BP-4170-01	72	FEMALE	T1b	N0	M0	Stage I	G2	1	2343	0	2343
TCGA-BP-4173-01	47	MALE	T2	N0	M0	Stage II	G3	0	1893	0	1893
TCGA-BP-4174-01	49	MALE	T2	N0	M0	Stage II	G3	0	1879	0	1879
TCGA-BP-4176-01	64	MALE	T1b	NX	M0	Stage I	G2	0	1955	0	1955
TCGA-BP-4177-01	65	MALE	T1a	NX	M0	Stage I	G2	0	1670	0	1670
TCGA-BP-4325-01	64	FEMALE	T1b	N0	M0	Stage I	G2	0	2964	0	2964
TCGA-BP-4326-01	53	FEMALE	T1b	N0	M0	Stage I	G2	1	1625	1	1625
TCGA-BP-4327-01	75	FEMALE	T2	N0	M0	Stage II	G2	1	109	0	109
TCGA-BP-4329-01	75	MALE	T3a	N0	M0	Stage III	G2	1	845	1	845
TCGA-BP-4330-01	60	FEMALE	T3a	N0	M0	Stage III	G2	0	1888	0	1888
TCGA-BP-4331-01	52	MALE	T1a	N0	M0	Stage I	G2	1	2454	0	2454
TCGA-BP-4332-01	36	MALE	T3a	N0	M0	Stage III	G2	0	1133	0	1133
TCGA-BP-4334-01	56	MALE	T3a	N0	M0	Stage III	G3	1	645	1	645
TCGA-BP-4335-01	65	FEMALE	T3a	N0	M1	Stage IV	G3	1	475	1	475
TCGA-BP-4337-01	76	FEMALE	T3b	N0	M0	Stage III	G4	1	2	0	2
TCGA-BP-4338-01	43	MALE	T1b	N0	M0	Stage I	G3	0	2859	0	2859
TCGA-BP-4340-01	70	FEMALE	T1b	N0	M0	Stage I	G2	1	562	0	562
TCGA-BP-4341-01	67	MALE	T3a	NX	M0	Stage III	G2	1	1589	1	1589
TCGA-BP-4342-01	79	MALE	T2	N0	M0	Stage II	G3	1	2256	1	2256
TCGA-BP-4343-01	64	MALE	T3a	N0	M0	Stage III	G3	1	1912	1	1912
TCGA-BP-4344-01	75	FEMALE	T1a	NX	M0	Stage I	G2	0	1666	0	1666
TCGA-BP-4345-01	62	MALE	T3b	N0	M0	Stage III	G3	0	1516	0	1516
TCGA-BP-4346-01	57	MALE	T3b	N0	M0	Stage III	G3	1	1493	0	1493
TCGA-BP-4347-01	74	MALE	T3b	NX	M0	Stage III	G2	0	1367	0	1367
TCGA-BP-4349-01	68	FEMALE	T1a	NX	M0	Stage I	G2	0	372	0	372
TCGA-BP-4351-01	51	FEMALE	T3a	N0	M0	Stage III	G2	0	970	0	970
TCGA-BP-4352-01	74	FEMALE	T3b	N0	M1	Stage IV	G4	1	344	1	344
TCGA-BP-4353-01	61	MALE	T1	N0	M0	Stage I	G2	1	375	0	375
TCGA-BP-4354-01	40	MALE	T4	N1	M1	Stage IV	G4	1	1034	1	1034
TCGA-BP-4355-01	59	FEMALE	T3a	NX	M0	Stage III	G4	1	953		953
TCGA-BP-4756-01	62	FEMALE	T1b	N0	M0	Stage I	G2	0	374	0	374
TCGA-BP-4758-01	40	MALE	T1a	NX	M0	Stage I	G2	0	2208	0	2208
TCGA-BP-4759-01	50	MALE	T1a	NX	M0	Stage I	G2	0	2372	0	2372
TCGA-BP-4760-01	69	MALE	T1a	NX	M0	Stage I	G2	0	2361	0	2361
TCGA-BP-4761-01	57	MALE	T3a	N1	M0	Stage III	G4	0	182	0	182
TCGA-BP-4762-01	42	MALE	T1a	NX	M0	Stage I	G3	1	1343	0	1343
TCGA-BP-4763-01	79	FEMALE	T1a	NX	M0	Stage I	G2	1	1270	0	1270
TCGA-BP-4765-01	43	MALE	T1a	NX	M0	Stage I	G2	0	2184	0	2184
TCGA-BP-4766-01	43	FEMALE	T1a	NX	M0	Stage I	G3	0	1462	0	1462
TCGA-BP-4768-01	72	FEMALE	T1a	N0	M0	Stage I	G2	0	400	0	400
TCGA-BP-4769-01	63	MALE	T1a	NX	M0	Stage I	G2	0	1876	0	1876
TCGA-BP-4770-01	73	FEMALE	T4	N0	M0	Stage IV	G4	1	329	1	329
TCGA-BP-4771-01	62	MALE	T3a	N0	M1	Stage IV	G4	1	162	1	162
TCGA-BP-4774-01	57	FEMALE	T1a	NX	M0	Stage I	G2	0	1885	0	1885
TCGA-BP-4775-01	55	FEMALE	T1a	NX	M0	Stage I	G2	0	1843	0	1843
TCGA-BP-4776-01	52	MALE	T1a	NX	M0	Stage I	G2	0	411	0	411
TCGA-BP-4777-01	46	MALE	T1a	NX	M0	Stage I	G3	0	1731	0	1731
TCGA-BP-4781-01	78	MALE	T1a	NX	M0	Stage I	G3	0	2080	0	2080
TCGA-BP-4782-01	55	FEMALE	T1a	NX	M0	Stage I	G2	0	354	0	354
TCGA-BP-4784-01	67	FEMALE	T1a	NX	M0	Stage I	G2	0	1854	0	1854
TCGA-BP-4787-01	59	FEMALE	T3a	N0	M1	Stage IV	G4	1	480	1	480
TCGA-BP-4789-01	48	MALE	T1a	NX	M0	Stage I	G2	0	1489	0	1489
TCGA-BP-4790-01	76	MALE	T1a	NX	M0	Stage I	G2	1	1111	0	1111
TCGA-BP-4795-01	74	FEMALE	T1a	N0	M0	Stage I	G2	0	620	0	620
TCGA-BP-4797-01	34	MALE	T3b	N0	M0	Stage III	G3	0	1107	0	1107
TCGA-BP-4798-01	74	MALE	T3b	N0	M1	Discrepancy	G4	1	334	1	334
TCGA-BP-4799-01	70	MALE	T3b	N0	M0	Stage III	G3	1	1133	1	1133
TCGA-BP-4801-01	57	MALE	T1a	NX	M0	Stage I	G2	0	1124	0	1124
TCGA-BP-4803-01	79	MALE	T3a	NX	M0	Stage III	G3	0	204	0	204
TCGA-BP-4804-01	59	MALE	T1b	NX	M0	Stage I	G2	0	1459	0	1459
TCGA-BP-4807-01	42	MALE	T1a	NX	M0	Stage I	G3	0	211	0	211
TCGA-BP-4959-01	49	MALE	T1b	NX	M0	Stage I	G3	0	2660	0	2660
TCGA-BP-4960-01	46	MALE	T2	N0	M0	Stage II	G3	0	2172	0	2172
TCGA-BP-4961-01	47	MALE	T1a	NX	M0	Stage I	G2	0	1935	0	1935
TCGA-BP-4962-01	58	MALE	T2	NX	M0	Stage II	G2	0	1785	0	1785
TCGA-BP-4963-01	63	MALE	T1b	NX	M0	Stage I	G3	0	1834	0	1834
TCGA-BP-4964-01	54	FEMALE	T1a	N0	M0	Stage I	G2	0	1862	0	1862
TCGA-BP-4965-01	46	MALE	T1a	NX	M0	Stage I	G2	0	1871	0	1871
TCGA-BP-4967-01	76	MALE	T3a	N0	M0	Stage III	G2	0	205	0	205
TCGA-BP-4968-01	40	MALE	T1b	N0	M0	Stage I	G3	0	1746	0	1746
TCGA-BP-4969-01	63	FEMALE	T1a	NX	M0	Stage I	G2	0	1794	0	1794
TCGA-BP-4970-01	44	MALE	T1a	N1	M0	Stage III	G3	0	433	0	433
TCGA-BP-4971-01	40	MALE	T3a	N0	M0	Stage III	G3	0	1487	0	1487
TCGA-BP-4972-01	43	FEMALE	T3a	NX	M0	Stage III	G3	0	1502	0	1502
TCGA-BP-4973-01	47	MALE	T3a	NX	M0	Stage III	G3	0	1384	0	1384
TCGA-BP-4974-01	58	MALE	T3a	N0	M1	Stage IV	G4	1	211	1	211
TCGA-BP-4975-01	40	MALE	T1b	NX	M0	Stage I	G3	0	1433	0	1433
TCGA-BP-4976-01	77	MALE	T1a	NX	M0	Stage I	G3	0	1632	0	1632
TCGA-BP-4977-01	57	MALE	T1b	NX	M0	Stage I	G3	0	454	0	454
TCGA-BP-4981-01	75	FEMALE	T3a	NX	M0	Stage III	G3	1	1097	0	1097
TCGA-BP-4982-01	42	MALE	T1b	NX	M0	Stage I	G3	0	1014	0	1014
TCGA-BP-4983-01	67	FEMALE	T3a	NX	M0	Stage III	G4	0	1413	0	1413
TCGA-BP-4985-01	72	MALE	T3a	N0	M0	Stage III	G4	1	952	1	952
TCGA-BP-4986-01	75	MALE	T1a	N0	M0	Stage I	G3	0	785	0	785
TCGA-BP-4987-01	41	FEMALE	T1b	NX	M0	Stage I	G2	0	1124	0	1124
TCGA-BP-4989-01	58	MALE	T3a	N0	M0	Stage III	G3	0	118	0	118
TCGA-BP-4991-01	54	MALE	T1a	NX	M0	Stage I	G2	0	1413	0	1413
TCGA-BP-4992-01	66	MALE	T1b	NX	M0	Stage I	G4	0	501	0	501
TCGA-BP-4993-01	58	MALE	T1a	NX	M0	Stage I	G3	0	177	0	177
TCGA-BP-4994-01	54	MALE	T1a	NX	M0	Stage I	G3	0	1308	0	1308
TCGA-BP-4995-01	68	MALE	T1b	N0	M0	Stage I	G3	0	1371	0	1371
TCGA-BP-4998-01	49	MALE	T1a	NX	M0	Stage I	G3	0	932	0	932
TCGA-BP-4999-01	56	MALE	T1a	NX	M0	Stage I	G2	0	1266	0	1266
TCGA-BP-5000-01	40	MALE	T1b	NX	M0	Stage I	G3	0	563	0	563
TCGA-BP-5001-01	43	FEMALE	T1b	NX	M0	Stage I	G2	0	1177	0	1177
TCGA-BP-5004-01	53	MALE	T1a	NX	M0	Stage I	G3	0	1126	0	1126
TCGA-BP-5006-01	61	MALE	T1a	N0	M0	Stage I	G2	0	840	0	840
TCGA-BP-5007-01	45	MALE	T2	N0	M0	Stage II	G2	0	1140	0	1140
TCGA-BP-5008-01	46	MALE	T1a	NX	M0	Stage I	G2	0	1071	0	1071
TCGA-BP-5009-01	52	MALE	T1b	NX	M0	Stage I	G3	1	1092	1	1092
TCGA-BP-5010-01	63	MALE	T3a	N0	M0	Stage III	G4	1	878	1	878
TCGA-BP-5168-01	75	MALE	T1a	NX	M0	Stage I	G2	1	1463	0	1463
TCGA-BP-5169-01	70	MALE	T1b	N0	M0	Stage I	G4	0	193	0	193
TCGA-BP-5170-01	55	MALE	T1a	NX	M0	Stage I	G2	0	2412	0	2412
TCGA-BP-5173-01	75	MALE	T1a	NX	M0	Stage I	G2	1	62	0	62
TCGA-BP-5174-01	45	FEMALE	T1a	NX	M0	Stage I	G2	0	2257	0	2257
TCGA-BP-5175-01	60	MALE	T1a	NX	M0	Stage I	G3	0	932	0	932
TCGA-BP-5176-01	78	FEMALE	T1a	NX	M0	Stage I	G2	1	1590	0	1590
TCGA-BP-5177-01	46	FEMALE	T1a	NX	M0	Stage I	G3	0	293	0	293
TCGA-BP-5178-01	71	MALE	T3a	NX	M1	Stage IV	G4	1	1912	1	1912
TCGA-BP-5180-01	53	MALE	T1a	NX	M0	Stage I	G2	0	2263	0	2263
TCGA-BP-5181-01	58	FEMALE	T1b	NX	M0	Stage I	G2	0	1495	0	1495
TCGA-BP-5182-01	56	MALE	T1a	N0	M0	Stage I	G3	0	1165	0	1165
TCGA-BP-5183-01	57	MALE	T3a	NX	M0	Stage III	G3	0	1291	0	1291
TCGA-BP-5184-01	54	MALE	T1a	NX	M0	Stage I	G3	0	1133	0	1133
TCGA-BP-5185-01	56	MALE	T1a	NX	M0	Stage I	G3	0	1132	0	1132
TCGA-BP-5186-01	50	FEMALE	T1a	N0	M0	Stage I	G2	0	693	0	693
TCGA-BP-5187-01	54	MALE	T1a	NX	M0	Stage I	G2	0	406	0	406
TCGA-BP-5189-01	60	MALE	T1b	NX	M0	Stage I	G4	1	822	1	822
TCGA-BP-5190-01	61	MALE	T1a	NX	M0	Stage I	G3	0	1011	0	1011
TCGA-BP-5191-01	79	MALE	T3a	N0	M0	Stage III	G2	0	967	0	967
TCGA-BP-5192-01	59	MALE	T1a	NX	M0	Stage I	G2	0	714	0	714
TCGA-BP-5194-01	39	MALE	T1a	NX	M0	Stage I	G2	0	408	0	408
TCGA-BP-5195-01	75	MALE	T1a	NX	M0	Stage I	G2	0	749	0	749
TCGA-BP-5196-01	53	MALE	T1a	NX	M0	Stage I	G2	0	1018	0	1018
TCGA-BP-5198-01	72	MALE	T3b	N0	M0	Stage III	G3	0	603	0	603
TCGA-BP-5199-01	58	MALE	T2	N0	M0	Stage II	G4	0	1355	0	1355
TCGA-BP-5200-01	44	MALE	T2	NX	M0	Stage II	G4	0	1063	0	1063
TCGA-BP-5201-01	63	MALE	T3b	N0	M1	Stage IV	G4	0	951	0	951
TCGA-BP-5202-01	75	MALE	T3a	NX	M0	Stage III	G2	0	29	0	29
TCGA-CJ-4634-01	60	FEMALE	T1b	NX	M0	Stage I	G2	0	3498	0	3498
TCGA-CJ-4635-01	48	MALE	T1b	NX	M0	Stage I	G3	0	1416	0	1416
TCGA-CJ-4636-01	51	MALE	T3a	N0	M0	Stage III	G3	0	1924	0	1924
TCGA-CJ-4637-01	52	FEMALE	T2b	NX	M1	Stage IV	G4	1	2227	1	2227
TCGA-CJ-4638-01	46	FEMALE	T3a	N1	M1	Stage IV	G4	1	431	1	431
TCGA-CJ-4639-01	49	FEMALE	T2	N0	M0	Stage II	G2	0	3229	0	3229
TCGA-CJ-4640-01	49	MALE	T3a	N0	M0	Stage III	G4	0	3480	0	3480
TCGA-CJ-4641-01	55	FEMALE	T3a	NX	M1	Stage IV	G4	1	1661	1	1661
TCGA-CJ-4642-01	79	MALE	T1a	NX	M0	Stage I	G2	0	919	0	919
TCGA-CJ-4643-01	67	FEMALE	T2b	N0	M0	Stage II	G3	0	1793	0	1793
TCGA-CJ-4644-01	48	FEMALE	T3a	N0	M1	Stage IV	G3	1	336	1	336
TCGA-CJ-4868-01	42	MALE	T3a	N0	M1	Stage IV	G3	1	646	1	646
TCGA-CJ-4869-01	49	MALE	T2	N1	M0	Stage III	G2	0	2554	0	2554
TCGA-CJ-4870-01	58	FEMALE	T3a	NX	M0	Stage III	G2	0	1498	0	1498
TCGA-CJ-4871-01	63	MALE	T3a	NX	M1	Stage IV	G4	0	2423	0	2423
TCGA-CJ-4872-01	51	MALE	T1b	N0	M0	Stage I	G4	0	1435	0	1435
TCGA-CJ-4873-01	85	FEMALE	T3a	N0	M0	Stage III	G3	0	2259	0	2259
TCGA-CJ-4874-01	73	FEMALE	T1b	N0	M0	Stage I	G3	0	2283	0	2283
TCGA-CJ-4875-01	67	MALE	T3a	NX	M1	Stage IV	G3	1	3554	1	3554
TCGA-CJ-4876-01	57	MALE	T2b	N0	M0	Stage II	G3	0	1955	0	1955
TCGA-CJ-4878-01	71	FEMALE	T3a	NX	M0	Stage III	G2	0	2186	0	2186
TCGA-CJ-4881-01	41	MALE	T3a	NX	M0	Stage III	G3	0	2014	0	2014
TCGA-CJ-4882-01	57	MALE	T3a	NX	M0	Stage III	G3	0	1883	0	1883
TCGA-CJ-4884-01	72	FEMALE	T3a	NX	M0	Stage III	G3	0	1759	0	1759
TCGA-CJ-4885-01	64	MALE	T3a	NX	M1	Stage IV	G3	0	3451	0	3451
TCGA-CJ-4886-01	42	FEMALE	T1a	NX	M0	Stage I	G3	0	1952	0	1952
TCGA-CJ-4887-01	48	MALE	T3a	NX	M1	Stage IV	G3	1	932	1	932
TCGA-CJ-4888-01	59	MALE	T3a	NX	M1	Stage IV	G4	1	1567	1	1567
TCGA-CJ-4889-01	63	FEMALE	T1a	NX	M0	Stage I	G4	0	1946	0	1946
TCGA-CJ-4890-01	72	MALE	T3a	N0	M1	Stage IV	G4	0	3519	0	3519
TCGA-CJ-4891-01	57	FEMALE	T3c	N0	M0	Stage III	G4	1	819	0	819
TCGA-CJ-4892-01	65	FEMALE	T1b	N0	M0	Stage I	G2	0	1521	0	1521
TCGA-CJ-4893-01	76	FEMALE	T1b	NX	M0	Stage I	G3	0	750	0	750
TCGA-CJ-4894-01	58	MALE	T3a	N0	M0	Stage III	G3	1	841	1	841
TCGA-CJ-4895-01	62	MALE	T3a	NX	M1	Stage IV	G4	1	1200	1	1200
TCGA-CJ-4897-01	79	FEMALE	T3a	NX	M0	Stage III	G3	0	3341	0	3341
TCGA-CJ-4899-01	42	MALE	T1b	NX	M0	Stage I	G2	0	1528	0	1528
TCGA-CJ-4900-01	69	FEMALE	T4	N1	M1	Stage IV	G4	1	1714	1	1714
TCGA-CJ-4901-01	47	MALE	T3b	NX	M0	Stage III	G3	0	1450	0	1450
TCGA-CJ-4902-01	61	MALE	T3a	NX	M0	Stage III	G3	0	1520	0	1520
TCGA-CJ-4903-01	50	MALE	T1b	NX	M0	Stage I	G3	0	1560	0	1560
TCGA-CJ-4904-01	60	FEMALE	T3a	N0	M1	Stage IV	G3	0	3302	0	3302
TCGA-CJ-4905-01	62	FEMALE	T1a	NX	M0	Stage I	G2	0	1496	0	1496
TCGA-CJ-4907-01	58	MALE	T3b	NX	M0	Stage III	G3	0	1499	0	1499
TCGA-CJ-4908-01	38	MALE	T1a	NX	M0	Stage I	G2	0	1531	0	1531
TCGA-CJ-4912-01	61	MALE	T2	NX	M0	Stage II	G3	0	1657	0	1657
TCGA-CJ-4916-01	69	FEMALE	T3a	NX	M0	Stage III	G3	0	1373	0	1373
TCGA-CJ-4918-01	64	MALE	T3a	N0	M1	Stage IV	G4	1	93	1	93
TCGA-CJ-4920-01	64	FEMALE	T1b	NX	M0	Stage I	G2	1	139	0	139
TCGA-CJ-5671-01	51	MALE	T1a	NX	M0	Stage I	G3	0	3987	0	3987
TCGA-CJ-5672-01	84	MALE	T1a	NX	M0	Stage I	G3	1	2190	0	2190
TCGA-CJ-5675-01	70	MALE	T2a	NX	M0	Stage II	G3	0	3936	0	3936
TCGA-CJ-5676-01	47	MALE	T3b	NX	M0	Stage III	G3	0	4067	0	4067
TCGA-CJ-5677-01	54	FEMALE	T3a	NX	M1	Stage IV	G4	1	782	1	782
TCGA-CJ-5678-01	62	MALE	T2b	N0	M1	Stage IV	G3	1	574	1	574
TCGA-CJ-5679-01	73	MALE	T3b	NX	M0	Stage III	G4	1	679	1	679
TCGA-CJ-5680-01	65	FEMALE	T3a	NX	M1	Stage IV	G4	1	768	1	768
TCGA-CJ-5681-01	44	FEMALE	T3a	NX	M1	Stage IV	G3	1	552	1	552
TCGA-CJ-5682-01	60	MALE	T3a	NX	M1	Stage IV	G4	0	3736	0	3736
TCGA-CJ-5683-01	78	MALE	T1b	NX	M0	Stage I	G3	0	1889	0	1889
TCGA-CJ-5684-01	61	MALE	T3a	NX	M0	Stage III	G2	0	2231	0	2231
TCGA-CJ-5686-01	59	FEMALE	T1b	NX	M0	Stage I	G3	0	2038	0	2038
TCGA-CJ-5689-01	90	MALE	T1b	NX	M0	Stage I	G4	1	1620	0	1620
TCGA-CJ-6027-01	77	MALE	T1a	NX	M0	Stage I	G4	1	3615	0	3615
TCGA-CJ-6028-01	58	MALE	T3a	NX	M1	Stage IV	G4	1	1625	1	1625
TCGA-CJ-6030-01	65	MALE	T1a	N0	M0	Stage I	G3	1	2299	0	2299
TCGA-CJ-6031-01	54	MALE	T1b	NX	M0	Stage I	G3	0	1906	0	1906
TCGA-CJ-6032-01	63	FEMALE	T2	NX	M0	Stage II	G3	0	3639	0	3639
TCGA-CJ-6033-01	54	FEMALE	T3a	N0	M1	Stage IV	G4	1	224	1	224
TCGA-CW-5580-01	73	FEMALE	T3a	NX	M1	Stage IV	G3	1	1964		1964
TCGA-CW-5581-01	44	MALE	T1b	NX	M0	Stage I	G3	0	2799	0	2799
TCGA-CW-5583-01	51	FEMALE	T1a	NX	M0	Stage I	G2	0	2489	0	2489
TCGA-CW-5584-01	74	MALE	T3b	N1	M0	Stage III	G3	1	164		164
TCGA-CW-5585-01	51	MALE	T3b	N0	M1	Stage IV	G2	0	2609	0	2609
TCGA-CW-5587-01	62	FEMALE	T3b	N0	M0	Stage III	G2	0	2226	0	2226
TCGA-CW-5588-01	78	FEMALE	T1a	NX	M0	Stage I	G2	0	2017	0	2017
TCGA-CW-5589-01	52	MALE	T1a	NX	M0	Stage I	G2	0	2378	0	2378
TCGA-CW-5590-01	51	MALE	T3a	NX	M1	Stage IV	G3	1	1075		1075
TCGA-CW-5591-01	56	MALE	T3a	N0	M1	Stage IV	G2	0	2271	0	2271
TCGA-CW-6087-01	61	MALE	T3a	N1	M1	Stage IV	G4	1	41	0	41
TCGA-CW-6088-01	60	MALE	T1b	N0	M0	Stage I	G2	0	3222	0	3222
TCGA-CW-6090-01	68	MALE	T1b	NX	M0	Stage I	G3	0	2552	0	2552
TCGA-CW-6093-01	73	MALE	T1a	NX	M0	Stage I	G1	0	3146	0	3146
TCGA-CW-6097-01	32	MALE	T3a	NX	M0	Stage III	G4	1	571	1	571
TCGA-CZ-4853-01	82	MALE	T1a	NX	M0	Stage I	G2	0	774	0	774
TCGA-CZ-4854-01	68	MALE	T1b	N0	M0	Stage I	G2	1	1404	0	1404
TCGA-CZ-4856-01	62	FEMALE	T1b	N0	M0	Stage I	G2	0	18	0	18
TCGA-CZ-4857-01	56	MALE	T3a	N0	M1	Stage IV	G3	1	1432	1	1432
TCGA-CZ-4858-01	39	MALE	T2	NX	M0	Stage II	G4	1	2105	1	2105
TCGA-CZ-4859-01	59	FEMALE	T1	N0	M0	Stage I	G2	0	1787	0	1787
TCGA-CZ-4860-01	60	MALE	T4	NX	M1	Stage IV	G4	1	206	1	206
TCGA-CZ-4861-01	63	MALE	T2	NX	M0	Stage II	G2	1	446	1	446
TCGA-CZ-4862-01	46	MALE	T1b	NX	M0	Stage I	G2	0	3271	0	3271
TCGA-CZ-4863-01	51	FEMALE	T3b	N0	M0	Stage III	G3	0	1928	0	1928
TCGA-CZ-4864-01	86	MALE	T2	N0	M0	Stage II	G3	1	2830	0	2830
TCGA-CZ-4865-01	70	FEMALE	T1a	NX	M0	Stage I	G2	1	166	0	166
TCGA-CZ-4866-01	79	FEMALE	T1	NX	M0	Stage I	G3	0	3267	0	3267
TCGA-CZ-5451-01	74	MALE	T2	N0	M0	Stage II	G3	0	1929	0	1929
TCGA-CZ-5452-01	69	MALE	T2	N0	M0	Stage II	G2	0	1789	0	1789
TCGA-CZ-5453-01	67	MALE	T2	NX	M0	Stage II	G2	1	2419		2419
TCGA-CZ-5454-01	63	MALE	T2	N0	M1	Stage IV	G2	1	722	1	722
TCGA-CZ-5455-01	63	MALE	T3b	NX	M1	Stage IV	G4	1	561	1	561
TCGA-CZ-5456-01	57	MALE	T2	N0	M0	Stage II	G3	0	2422	0	2422
TCGA-CZ-5457-01	62	MALE	T3a	NX	M0	Stage III	G4	0	2754	0	2754
TCGA-CZ-5458-01	43	MALE	T3a	NX	M0	Stage III	G3	0	2789	0	2789
TCGA-CZ-5459-01	63	MALE	T3b	NX	M0	Stage III	G3	0	1683	0	1683
TCGA-CZ-5460-01	55	MALE	T3b	NX	M1	Stage IV	G2	0	2873	0	2873
TCGA-CZ-5461-01	52	MALE	T1b	NX	M1	Stage IV	G4	1	330	1	330
TCGA-CZ-5462-01	83	MALE	T1b	NX	M1	Stage IV	G3	1	311	1	311
TCGA-CZ-5463-01	76	MALE	T2	NX	M0	Stage II	G2	0	662	0	662
TCGA-CZ-5464-01	69	MALE	T3b	NX	M1	Stage IV	G2	0	2128	0	2128
TCGA-CZ-5465-01	76	FEMALE	T3b	NX	M0	Stage III	G2	1	2564	0	2564
TCGA-CZ-5466-01	67	MALE	T3a	NX	M0	Stage III	G2	0	685	0	685
TCGA-CZ-5467-01	86	FEMALE	T3a	N0	M0	Stage III	G4	1	73	1	73
TCGA-CZ-5468-01	84	MALE	T3b	NX	M1	Stage IV	G4	1	59	1	59
TCGA-CZ-5469-01	41	MALE	T2	N0	M0	Stage II	G2	1	946	1	946
TCGA-CZ-5470-01	72	FEMALE	T2	N0	M0	Stage II	G3	0	386	0	386
TCGA-CZ-5982-01	59	FEMALE	T1a	NX	M0	Stage I	G2	0	2439	0	2439
TCGA-CZ-5984-01	51	MALE	T1b	N0	M0	Stage I	G3	0	2067	0	2067
TCGA-CZ-5985-01	58	MALE	T2	N0	M0	Stage II	G2	0	1997	0	1997
TCGA-CZ-5986-01	61	MALE	T1	N0	M0	Stage I	G3	0	373	0	373
TCGA-CZ-5987-01	60	MALE	T3b	NX	M1	Stage IV	G2	1	445	1	445
TCGA-CZ-5988-01	38	MALE	T1b	N0	M0	Stage I	G2	0	693	0	693
TCGA-CZ-5989-01	60	MALE	T2	N0	M0	Stage II	G2	0	1905	0	1905
TCGA-DV-5565-01	59	MALE	T1a	NX	M0	Stage I	G2	0	1329	0	1329
TCGA-DV-5566-01	67	FEMALE	T1a	NX	M0	Stage I	G2	0	1398	0	1398
TCGA-DV-5567-01	40	FEMALE	T1a	NX	M0	Stage I	G2	0	2004	0	2004
TCGA-DV-5568-01	26	MALE	T1a	NX	M0	Stage I	G2	0	370	0	370
TCGA-DV-5569-01	29	FEMALE	T1a	NX	M0	Stage I	G2	0	355	0	355
TCGA-DV-5573-01	41	MALE	T1a	NX	M0	Stage I	G2	0	1130	0	1130
TCGA-DV-5574-01	37	MALE	T1a	NX	M0	Stage I	G2	0	2016	0	2016
TCGA-DV-5575-01	52	FEMALE	T1a	NX	M0	Stage I	G2	0	1729	0	1729
TCGA-DV-5576-01	55	FEMALE	T1a	NX	M0	Stage I	G2	1	727	1	727
TCGA-DV-A4VX-01	59	MALE	T3b	N0	MX	Stage IV	G4	1	1626	1	1626
TCGA-DV-A4VZ-01	53	MALE	T1a	NX	MX	Stage I	G2	0	365	0	365
TCGA-DV-A4W0-01	55	MALE	T1b	NX	MX	Stage I	G3	0	2470	0	2470
TCGA-EU-5904-01	47	FEMALE	T1	NX	M0	Stage I	G1	0	551	0	551
TCGA-EU-5905-01	67	FEMALE	T1	NX	M0	Stage I	G3	0	119	0	119
TCGA-EU-5906-01	55	MALE	T1b	NX	M0	Stage I	G2	0	206	0	206
TCGA-EU-5907-01	81	MALE	T3a	NX	M0	Stage III	G3	0	127	0	127
TCGA-G6-A5PC-01	54	FEMALE	T1b	N0	M1	Stage IV	G4	1	242	1	242
TCGA-G6-A8L6-01	55	MALE	T2a	NX	MX	Stage IV	G3	1	313	1	313
TCGA-G6-A8L7-01	81	FEMALE	T1b	N0	MX	Stage I	G3	0	2133	0	2133
TCGA-G6-A8L8-01	62	FEMALE	T1b	NX	MX	Stage I	G3	1	1091	0	1091
TCGA-GK-A6C7-01	76	FEMALE	T1a	NX	MX	Stage I	Not Available	0	61	0	61
TCGA-MM-A563-01	41	MALE	T3	NX	MX	Discrepancy	G2	0	591	0	591
TCGA-MM-A564-01	68	MALE	T2a	NX	MX	Stage II	G2	0	607	0	607
TCGA-MM-A84U-01	58	FEMALE	T1a	NX	MX	Stage I	G2	0	700	0	700
TCGA-MW-A4EC-01	72	FEMALE	T1a	NX	MX	Stage I	G2	0	498	0	498
TCGA-T7-A92I-01	47	FEMALE	T1a	NX	MX	Stage I	G1	0	356	0	356

## Sheet: ICGC dataset
icgc_donor_id	age	gender.x	T_stage	N_stage	M_stage	tumour_stage	OS.status	OS_time.day
DO46827	67	male	T3	N0	M1	stage iv	1	782
DO46828	54	male	T3	N0	M1	stage iv	1	564
DO46830	77	female	T1	N0	M0	stage i	0	2044
DO46832	55	male	T3	N0	M1	stage iv	1	2
DO46834	52	female	T1	N0	M0	stage i	1	978
DO46838	61	male	T1	N1	M0	stage iii	0	2189
DO46841	60	female	T3	N0	M0	stage iii	1	1254
DO46844	65	female	T1	N0	M0	stage i	0	2097
DO46847	57	female	T3	NX	M0	stage iii	0	2062
DO46850	65	male	T3	N0	M0	stage iii	1	114
DO46853	62	female	T1	N0	M0	stage i	0	2112
DO46856	73	male	T1	N0	M0	stage i	0	2042
DO46859	59	female	T2	N0	M0	stage ii	1	1586
DO46862	54	female	T1	N0	M0	stage i	0	1636
DO46865	67	male	T1	N0	M0	stage i	0	2058
DO46873	69	male	T1	N0	M0	stage i	1	1539
DO46877	61	male	T3	N0	M0	stage iii	0	1576
DO46889	60	male	T3	N0	M0	stage iii	1	997
DO46893	62	female	T3	N0	M1	stage iv	1	146
DO46905	56	male	T3	N0	M0	stage iii	0	232
DO46909	78	male	T1	N0	M0	stage i	0	981
DO46913	54	female	T2	N0	M0	stage ii	0	1787
DO46917	58	male	T2	N0	M0	stage ii	0	2104
DO46925	66	female	T1	N0	M0	stage i	0	2126
DO46933	73	male	T1	N0	M0	stage i	0	1170
DO46941	72	male	T3	N0	M0	stage iii	0	654
DO46945	60	female	T1	N0	M0	stage i	0	1922
DO46949	76	female	T4	N0	M1	stage iv	1	474
DO46953	50	male	T1	N0	M0	stage i	0	1852
DO46957	75	female	T1	N0	M0	stage i	0	2156
DO46961	59	male	T1	N0	M0	stage i	0	1824
DO46965	39	male	T1	N0	M0	stage i	0	1658
DO46969	59	male	T1	N0	M0	stage i	0	1813
DO46973	78	male	T4	N0	M1	stage iv	0	2160
DO46980	56	female	T2	N0	M0	stage ii	1	1029
DO46984	65	male	T1	N0	M0	stage i	0	1957
DO46988	65	female	T3	N0	M0	stage iii	1	1130
DO46992	76	female	T1	N0	M0	stage i	0	1842
DO46996	48	male	T2	N0	M0	stage ii	1	1860
DO47000	43	female	T1	N0	M0	stage i	0	2121
DO47004	46	male	T1	N0	M0	stage i	1	221
DO47008	53	female	T1	N0	M0	stage i	0	1638
DO47012	62	male	T1	NX	M0		1	415
DO47016	51	male	T1	N0	M0	stage i	0	1976
DO47020	60	male	T2	N0	M0	stage ii	1	1923
DO47024	44	male	T1	NX	M0		0	2271
DO47028	67	male	T1	NX	M0		0	2128
DO47032	75	male	T1	NX	M0		1	1882
DO47036	47	male	T1	N0	M0	stage i	0	1959
DO47040	52	male	T3	N0	MX		0	2012
DO47044	64	male	T1	N0	M0	stage i	0	731
DO47048	59	female	T1	N0	M0	stage i	0	1932
DO47056	54	male	T3	N0	M0	stage iii	0	2104
DO47068	48	male	T1	N0	M0	stage i	1	1685
DO47072	64	male	T2	N0	M0	stage ii	1	789
DO47076	38	female	T1	N0	M0	stage i	0	1866
DO47080	50	female	T1	N0	M0	stage i	0	1864
DO47084	57	female	T3	N1	M1	stage iv	1	74
DO47096	55	female	T1	N0	M0	stage i	0	2060
DO47100	67	male	T1	N0	M0	stage i	0	1774
DO47108	65	female	T1	N0	M0	stage i	1	1028
DO47120	60	male	T2	N0	M0	stage ii	0	1999
DO47128	66	male	T3	NX	M0	stage iii	0	2264
DO47132	61	female	T1	N0	M0	stage i	0	2143
DO47140	70	male	T1	N0	M0	stage i	0	1936
DO47144	69	female	T2	N0	M0	stage ii	0	2102
DO47156	60	female	T1	N0	M0	stage i	0	1932
DO47159	83	female	T1	N0	M0	stage i	1	1402
DO47162	52	male	T1	N0	M0	stage i	0	1489
DO47168	69	male	T1	N0	M0	stage i	0	1980
DO47171	65	male	T3	NX	M1	stage iv	1	474
DO47174	70	male	T3	NX	M1	stage iv	1	1508
DO47177	56	male	T1	NX	M0		0	2021
DO47180	35	male	T2	NX	M0		0	51
DO47183	72	male	T1	N0	M0	stage i	1	174
DO47186	62	female	T1	N0	M0	stage i	1	652
DO47189	72	male	T2	N0	M0	stage ii	1	1482
DO47192	75	female	T3	N0	M0	stage iii	1	1392
DO47195	63	female	T1	N0	M0	stage i	0	1881
DO47198	55	female	T2	N0	M0	stage ii	0	1580
DO47201	54	male	T1	N0	M0	stage i	0	1766
DO47204	60	female	T1	N0	M0	stage i	0	1743
DO47207	54	female	T1	N0	M0	stage i	0	1537
DO47210	67	male	T2	N0	M0	stage ii	0	1498
DO47213	49	female	T3	N0	M0	stage iii	0	1922
DO47216	63	female	T1	N0	M0	stage i	0	1926
DO47219	37	male	T3	N0	M0	stage iii	0	1822
DO47222	58	female	T1	N0	M0	stage i	0	1566
DO47225	45	male	T1	N0	M0	stage i	0	1723
DO47228	71	female	T3	N0	M0	stage iii	1	1010
DO47231	66	male	T1	N0	M0	stage i	0	1619
