# Supplementary material for: A Novel Lymphangiogenesis-Related Gene Signature can Predict Prognosis and Immunosuppressive Microenvironment in Patients with Clear Cell Renal Cell Carcinoma
Source: Int J Med Sci. 2023 Apr 24;20(6):754–70. doi: 10.7150/ijms.81078 (PMC10198139; doi:10.7150/ijms.81078)
Supplement: Supplementary file 3 — Supplementary table s2. [file ijmsv20p0754s3.xlsx]

## Sheet: LRGs
gene_name	gene_id_ensembl	gene_biotype_ensembl	entrez_id
VEGFA	ENSG00000112715	protein_coding	7422
PTGS2	ENSG00000073756	protein_coding	5743
TGFB1	ENSG00000105329	protein_coding	7040
TNF	ENSG00000232810	protein_coding	7124
HIF1A	ENSG00000100644	protein_coding	3091
IL6	ENSG00000136244	protein_coding	3569
STAT3	ENSG00000168610	protein_coding	6774
ERBB2	ENSG00000141736	protein_coding	2064
MMP9	ENSG00000100985	protein_coding	4318
BDNF	ENSG00000176697	protein_coding	627
NFKB1	ENSG00000109320	protein_coding	4790
IL1B	ENSG00000125538	protein_coding	3553
CDKN2A	ENSG00000147889	protein_coding	1029
CTNNB1	ENSG00000168036	protein_coding	1499
MTOR	ENSG00000198793	protein_coding	2475
CDH1	ENSG00000039068	protein_coding	51343
IGF1	ENSG00000017427	protein_coding	3479
MMP2	ENSG00000087245	protein_coding	4313
BCL2	ENSG00000171791	protein_coding	596
LEP	ENSG00000174697	protein_coding	3952
CXCR4	ENSG00000121966	protein_coding	7852
HMGB1	ENSG00000189403	protein_coding	3146
NOTCH1	ENSG00000148400	protein_coding	4851
SERPINE1	ENSG00000106366	protein_coding	5054
CD44	ENSG00000026508	protein_coding	960
MET	ENSG00000105976	protein_coding	4233
CXCL12	ENSG00000107562	protein_coding	6387
FOXP3	ENSG00000049768	protein_coding	50943
KDR	ENSG00000128052	protein_coding	3791
FGF2	ENSG00000138685	protein_coding	2247
GSK3B	ENSG00000082701	protein_coding	2932
IL4	ENSG00000113520	protein_coding	3565
LCN2	ENSG00000148346	protein_coding	3934
HGF	ENSG00000019991	protein_coding	3082
JUN	ENSG00000177606	protein_coding	3725
FLT1	ENSG00000102755	protein_coding	2321
SMAD4	ENSG00000141646	protein_coding	4089
NOS2	ENSG00000007171	protein_coding	339345
IL1A	ENSG00000115008	protein_coding	3552
RETN	ENSG00000104918	protein_coding	56729
CCL5	ENSG00000271503	protein_coding	6352
TWIST1	ENSG00000122691	protein_coding	7291
TNFRSF1A	ENSG00000067182	protein_coding	7132
FGFR3	ENSG00000068078	protein_coding	2261
CCN2	ENSG00000118523	protein_coding	1490
EPAS1	ENSG00000116016	protein_coding	2034
POSTN	ENSG00000133110	protein_coding	10631
IRS1	ENSG00000169047	protein_coding	3667
ADM	ENSG00000148926	protein_coding	133
ELAVL1	ENSG00000066044	protein_coding	1994
SMARCA4	ENSG00000127616	protein_coding	6597
GH1	ENSG00000259384	protein_coding	2688
EGR1	ENSG00000120738	protein_coding	1958
SPARC	ENSG00000113140	protein_coding	6678
HPSE	ENSG00000173083	protein_coding	10855
TGFBR1	ENSG00000106799	protein_coding	7046
NTRK2	ENSG00000148053	protein_coding	4915
NGF	ENSG00000134259	protein_coding	4803
PGF	ENSG00000119630	protein_coding	5228
F2RL1	ENSG00000164251	protein_coding	2150
EIF4E	ENSG00000151247	protein_coding	1977
CEACAM1	ENSG00000079385	protein_coding	634
GHR	ENSG00000112964	protein_coding	2690
CCR7	ENSG00000126353	protein_coding	1236
NRP1	ENSG00000099250	protein_coding	4745
NOX4	ENSG00000086991	protein_coding	50507
NKX2-1	ENSG00000136352	protein_coding	7080
CD24	ENSG00000272398	protein_coding	100133941
PDGFB	ENSG00000100311	protein_coding	5155
APLN	ENSG00000171388	protein_coding	8862
MCAM	ENSG00000076706	protein_coding	4162
NES	ENSG00000132688	protein_coding	10763
IGFBP1	ENSG00000146678	protein_coding	3484
TBK1	ENSG00000183735	protein_coding	29110
MTA1	ENSG00000182979	protein_coding	9112
CSF2	ENSG00000164400	protein_coding	1437
GATA2	ENSG00000179348	protein_coding	2624
TEK	ENSG00000120156	protein_coding	7010
PLA2G2A	ENSG00000188257	protein_coding	5320
ITGA6	ENSG00000091409	protein_coding	3655
AREG	ENSG00000109321	protein_coding	374
CD9	ENSG00000010278	protein_coding	928
SIRT2	ENSG00000068903	protein_coding	22933
NRP2	ENSG00000118257	protein_coding	4753
NFATC1	ENSG00000131196	protein_coding	4772
S1PR1	ENSG00000170989	protein_coding	1901
ARF6	ENSG00000165527	protein_coding	382
IL24	ENSG00000162892	protein_coding	11009
CCL21	ENSG00000137077	protein_coding	6366
TYMP	ENSG00000025708	protein_coding	1890
LOXL2	ENSG00000134013	protein_coding	4017
TNFSF15	ENSG00000181634	protein_coding	9966
MACC1	ENSG00000183742	protein_coding	346389
SIX1	ENSG00000126778	protein_coding	6495
TNFRSF6B	ENSG00000243509	protein_coding	8771
CXCL5	ENSG00000163735	protein_coding	6374
TIAM1	ENSG00000156299	protein_coding	7074
LAMC2	ENSG00000058085	protein_coding	3918
CPT1A	ENSG00000110090	protein_coding	1374
PFKFB3	ENSG00000170525	protein_coding	5209
ID2	ENSG00000115738	protein_coding	3398
NR2F2	ENSG00000185551	protein_coding	7026
LMO2	ENSG00000135363	protein_coding	4005
ADAMTS1	ENSG00000154734	protein_coding	9510
SEMA4D	ENSG00000187764	protein_coding	10507
NKX3-1	ENSG00000167034	protein_coding	4824
LYVE1	ENSG00000133800	protein_coding	10894
BACH1	ENSG00000156273	protein_coding	571
LGALS8	ENSG00000116977	protein_coding	3964
SERPINE2	ENSG00000135919	protein_coding	5270
CEBPD	ENSG00000221869	protein_coding	1052
LPAR1	ENSG00000198121	protein_coding	1902
LTBR	ENSG00000111321	protein_coding	4055
MAFB	ENSG00000204103	protein_coding	9935
CCL19	ENSG00000172724	protein_coding	6363
SERPINA4	ENSG00000100665	protein_coding	5267
TBL1XR1	ENSG00000177565	protein_coding	79718
SEMA7A	ENSG00000138623	protein_coding	8482
SULF2	ENSG00000196562	protein_coding	55959
VEGFB	ENSG00000173511	protein_coding	7423
RIOX2	ENSG00000170854	protein_coding	84864
ZIC2	ENSG00000043355	protein_coding	7546
ITGA9	ENSG00000144668	protein_coding	3680
FOXK1	ENSG00000164916	protein_coding	221937
HOXD10	ENSG00000128710	protein_coding	3236
RSPO2	ENSG00000147655	protein_coding	340419
PLA2G10	ENSG00000069764	protein_coding	8399
LPAR3	ENSG00000171517	protein_coding	23566
CYP26B1	ENSG00000003137	protein_coding	56603
PTGER1	ENSG00000160951	protein_coding	5731
AKIP1	ENSG00000166452	protein_coding	56672
EMILIN1	ENSG00000138080	protein_coding	11117
SYCP3	ENSG00000139351	protein_coding	50511
PAPSS1	ENSG00000138801	protein_coding	9061
SCARA5	ENSG00000168079	protein_coding	286133
ADAMTS2	ENSG00000087116	protein_coding	9509
ADAMTS3	ENSG00000156140	protein_coding	9508
JPT1	ENSG00000189159	protein_coding	51155
AKT1	ENSG00000142208	protein_coding	207
COL1A1	ENSG00000108821	protein_coding	1277
COL1A2	ENSG00000164692	protein_coding	1278
CREB1	ENSG00000118260	protein_coding	1385
CRK	ENSG00000167193	protein_coding	1398
GRB2	ENSG00000177885	protein_coding	2885
MAP2K4	ENSG00000065559	protein_coding	6416
MAPK1	ENSG00000100030	protein_coding	5594
MAPK11	ENSG00000185386	protein_coding	5600
MAPK3	ENSG00000102882	protein_coding	5595
PIK3CA	ENSG00000121879	protein_coding	5290
PIK3R1	ENSG00000145675	protein_coding	5295
RPS6KA1	ENSG00000117676	protein_coding	6195
SHC1	ENSG00000160691	protein_coding	6464
SOS1	ENSG00000115904	protein_coding	6654
TIE1	ENSG00000066056	protein_coding	7075
MIR9-1	ENSG00000207933	miRNA	407046
VEGFC	ENSG00000150630	protein_coding	7424
FLT4	ENSG00000037280	protein_coding	2324
PDPN	ENSG00000162493	protein_coding	10630
MAPK14	ENSG00000112062	protein_coding	1432
ITGB1	ENSG00000150093	protein_coding	3688
FN1	ENSG00000115414	protein_coding	2335
BMPR2	ENSG00000204217	protein_coding	659
EPHA2	ENSG00000142627	protein_coding	1969
VEGFD	ENSG00000165197	protein_coding	2277
FOXC2	ENSG00000176692	protein_coding	2303
ACVRL1	ENSG00000139567	protein_coding	94
PROX1	ENSG00000117707	protein_coding	5629
ITGA2	ENSG00000164171	protein_coding	3673
ITGA5	ENSG00000161638	protein_coding	3678
FOXC1	ENSG00000054598	protein_coding	2296
ITGA4	ENSG00000115232	protein_coding	3676
SOX18	ENSG00000203883	protein_coding	54345
VASH1	ENSG00000071246	protein_coding	22846
PTPN14	ENSG00000152104	protein_coding	5784
CCBE1	ENSG00000183287	protein_coding	147372
ITGA1	ENSG00000213949	protein_coding	3672
ACVR2B	ENSG00000114739	protein_coding	93
PPP3CB	ENSG00000107758	protein_coding	5532
CLEC14A	ENSG00000176435	protein_coding	161198
