# Supplementary material for: A Novel Lymphangiogenesis-Related Gene Signature can Predict Prognosis and Immunosuppressive Microenvironment in Patients with Clear Cell Renal Cell Carcinoma
Source: Int J Med Sci. 2023 Apr 24;20(6):754–70. doi: 10.7150/ijms.81078 (PMC10198139; doi:10.7150/ijms.81078)
Supplement: Supplementary file 4 — Supplementary table s3. [file ijmsv20p0754s4.xlsx]

## Sheet: Sheet1
patient_id	age	gender.x	pathology	pathologic_T	pathologic_N	pathologic_M	histologic_grade	surgery_date
921438	41	MALE	ccRcc	T3a	0	0	3	2017-03-31
927273	46	MALE	ccRcc	T1a	0	0	2	2017-05-09
928445	56	MALE	ccRcc	T1b	0	0	2	2017-05-11
931005	55	MALE	ccRcc	T3a	0	0	2	2017-05-21
931820	26	FEMALE	ccRcc	T2b	0	0	2	2017-06-17
1130389	57	MALE	ccRcc	T2b	0	0	4	2017-07-01
1130819	54	MALE	ccRcc	T1a	0	0	3	2017-07-22
1130511	47	FEMALE	ccRcc	T1a	0	0	3	2017-07-12
1130992	74	MALE	ccRcc	T3a	0	0	2	2017-08-02
1137926	50	MALE	ccRcc	T1b	0	0	2	2017-11-01
1134762	28	FEMALE	ccRcc	T1b	0	0	3	2017-10-13
1139523	50	MALE	ccRcc	T1b	0	0	3	2017-11-04
1142701	52	MALE	ccRcc	T1a	0	0	2	2017-11-23
1142447	69	MALE	ccRcc	T3a	0	0	4	2017-11-24
1143289	79	MALE	ccRcc	T3a	0	0	3	2017-11-29
